# Supplementary material for: Chemical Mechanisms Underlying Sweetness Enhancement During Processing of Rehmanniae Radix: Carbohydrate Hydrolysis, Degradation of Bitter Compounds, and Interaction with Taste Receptors
Source: Foods. 2025 Nov 17;14(22):3932. doi: 10.3390/foods14223932 (PMC12651911; doi:10.3390/foods14223932)
Supplement: Supplementary file 1 [file foods-14-03932-s001.zip]

Archive with 1 entries (1 files):
- foods-3911440-supplementary.pdf
